# Supplementary material for: Comparative Efficacy of Different Amoxicillin Dosing Regimens in Preventing Early Implant Failure—A Systematic Review with Network Meta-Analysis
Source: Antibiotics (Basel). 2023 Mar 3;12(3):512. doi: 10.3390/antibiotics12030512 (PMC10044278; doi:10.3390/antibiotics12030512)
Supplement: Supplementary file 1 [file antibiotics-12-00512-s001.zip]

Archive with 1 entries (1 files):
- antibiotics-2232733-supplementary.pdf
